# Supplementary material for: Genetic Landscape of Non-Remitting Neutropenia in Children and Chronic Idiopathic Neutropenia in Adults
Source: Int J Mol Sci. 2025 Jul 18;26(14):6929. doi: 10.3390/ijms26146929 (PMC12295308; doi:10.3390/ijms26146929)
Supplement: Supplementary file 1 [file ijms-26-06929-s001.zip]

Archive with 1 entries (1 files):
- ijms-3724192-supplementary.xlsx
